# Supplementary material for: Survival of patients with structurally-grouped TP53 mutations in ovarian and breast cancers
Source: Oncotarget. 2015 Jun 22;6(21):18641–52. doi: 10.18632/oncotarget.4080 (PMC4621916; doi:10.18632/oncotarget.4080)
Supplement: Supplementary file 2 [file oncotarget-06-18641-s002.xlsx]

## Sheet: Sheet1
Supplementary table 1:Structural group assignment of p53 DNA binding domain residues
P53 DNA BD
Residue	Structural group	Exon
94	Other MM	4
95	Other MM	4
96	Other MM	4
97	Other MM	4
98	Other MM	4
99	Other MM	4
100	Other MM	4
101	Other MM	4
102	Other MM	4
103	Other MM	4
104	Other MM	4
105	Other MM	4
106	Other MM	4
107	Other MM	4
108	Other MM	4
109	Other MM	4
110	Other MM	4
111	Other MM	4
112	Other MM	4
113	Other MM	4
114	Other MM	4
115	Other MM	4
116	Other MM	4
117	Other MM	4
118	SLH stabilizer	4
119	Other MM	4
120	Major groove	4
121	Other MM	4
122	Other MM	4
123	Other MM	4
124	Other MM	4
125	SLH stabilizer	4
126	SLH stabilizer	5
127	SLH stabilizer	5
128	Other MM	5
129	Other MM	5
130	Other MM	5
131	Other MM	5
132	Other MM	5
133	Other MM	5
134	SLH stabilizer	5
135	Other MM	5
136	Other MM	5
137	Other MM	5
138	Other MM	5
139	Other MM	5
140	Other MM	5
141	Other MM	5
142	Other MM	5
143	Other MM	5
144	Other MM	5
145	Other MM	5
146	Other MM	5
147	Other MM	5
148	Other MM	5
149	Other MM	5
150	Other MM	5
151	Other MM	5
152	Other MM	5
153	Other MM	5
154	Other MM	5
155	Other MM	5
156	Other MM	5
157	Other MM	5
158	Other MM	5
159	Other MM	5
160	Other MM	5
161	Other MM	5
162	Other MM	5
163	Other MM	5
164	Other MM	5
165	Other MM	5
166	Other MM	5
167	Other MM	5
168	Other MM	5
169	Other MM	5
170	Other MM	5
171	Other MM	5
172	Other MM	5
173	Other MM	5
174	Other MM	5
175	Other MM	5
176	Zn binder	5
177	Zn binder	5
178	Other MM	5
179	Zn binder	5
180	Other MM	5
181	Other MM	5
182	Other MM	5
183	Other MM	5
184	Other MM	5
185	Other MM	5
186	Other MM	5
187	Other MM	6
188	Other MM	6
189	Other MM	6
190	Other MM	6
191	Other MM	6
192	Other MM	6
193	Other MM	6
194	Other MM	6
195	Other MM	6
196	Other MM	6
197	Other MM	6
198	Other MM	6
199	Other MM	6
200	Other MM	6
201	Other MM	6
202	Other MM	6
203	Other MM	6
204	Other MM	6
205	Other MM	6
206	Other MM	6
207	Other MM	6
208	Other MM	6
209	Other MM	6
210	Other MM	6
211	Other MM	6
212	Other MM	6
213	Other MM	6
214	Other MM	6
215	Other MM	6
216	Other MM	6
217	Other MM	6
218	Other MM	6
219	Other MM	6
220	Other MM	6
221	Other MM	6
222	Other MM	6
223	Other MM	6
224	Other MM	6
225	Other MM	7
226	Other MM	7
227	Other MM	7
228	Other MM	7
229	Other MM	7
230	Other MM	7
231	Other MM	7
232	Other MM	7
233	Other MM	7
234	Other MM	7
235	Other MM	7
236	Other MM	7
237	Other MM	7
238	Zn binder	7
239	Other MM	7
240	Other MM	7
241	Major groove	7
242	Zn binder	7
243	Other MM	7
244	Other MM	7
245	Other MM	7
246	Other MM	7
247	Other MM	7
248	Minor groove	7
249	Other MM	7
250	Other MM	7
251	Other MM	7
252	Other MM	7
253	Other MM	7
254	Other MM	7
255	Other MM	7
256	Other MM	7
257	Other MM	7
258	Other MM	7
259	Other MM	7
260	Other MM	7
261	Other MM	8
262	Other MM	8
263	Other MM	8
264	Other MM	8
265	Other MM	8
266	Other MM	8
267	Other MM	8
268	Other MM	8
269	Other MM	8
270	Other MM	8
271	Other MM	8
272	Other MM	8
273	Major groove	8
274	Other MM	8
275	Other MM	8
276	Major groove	8
277	Major groove	8
278	Other MM	8
279	Other MM	8
280	Major groove	8
281	Other MM	8
282	SLH stabilizer	8
283	Major groove	8
284	Other MM	8
285	Other MM	8
286	SLH stabilizer	8
287	Other MM	8
288	Other MM	8
289	Other MM	8
290	Other MM	8
291	Other MM	8
292	Other MM	8
293	Other MM	8
294	Other MM	8
295	Other MM	8
296	Other MM	8
297	Other MM	8
298	Other MM	8
299	Other MM	8
300	Other MM	8
301	Other MM	8
302	Other MM	8
303	Other MM	8
304	Other MM	8
305	Other MM	8
306	Other MM	8
307	Other MM	9
308	Other MM	9
309	Other MM	9
310	Other MM	9
311	Other MM	9
312	Other MM	9
		Exon map from IARC TP53 database: http://p53.iarc.fr/p53Sequence.aspx, accessed 4/28/15
