# Supplementary material for: Survival of patients with structurally-grouped TP53 mutations in ovarian and breast cancers
Source: Oncotarget. 2015 Jun 22;6(21):18641–52. doi: 10.18632/oncotarget.4080 (PMC4621916; doi:10.18632/oncotarget.4080)
Supplement: Supplementary file 3 [file oncotarget-06-18641-s003.txt]

ID	Mut type	AA location	Structgroup	Reduced SG
TCGA-13-1506	Missense	62	NA	NA
TCGA-10-0928	Missense	105	Other MisMuts	Other MisMuts
TCGA-13-1494	Missense	105	Other MisMuts	Other MisMuts
TCGA-20-0987	Missense	105	Other MisMuts	Other MisMuts
TCGA-13-1407	Missense	109	Core	Other MisMuts
TCGA-23-1120	Missense	110	Other MisMuts	Other MisMuts
TCGA-13-0714	Missense	127	SLH	SLH
TCGA-61-2110	Missense	127	SLH	SLH
TCGA-61-2094	Missense	130	Other MisMuts	Other MisMuts
TCGA-09-0366	Missense	132	Other MisMuts	Other MisMuts
TCGA-13-0800	Missense	132	Other MisMuts	Other MisMuts
TCGA-23-1026	Missense	132	Other MisMuts	Other MisMuts
TCGA-24-2262	Missense	132	Other MisMuts	Other MisMuts
TCGA-61-2000	Missense	132	Other MisMuts	Other MisMuts
TCGA-13-0906	Missense	134	SLH	SLH
TCGA-04-1337	Missense	135	Other MisMuts	Other MisMuts
TCGA-13-0795	Missense	135	Other MisMuts	Other MisMuts
TCGA-13-1501	Missense	145	Core	Other MisMuts
TCGA-25-1313	Missense	145	Core	Other MisMuts
TCGA-23-1118	Missense	151	Distal loop	Other MisMuts
TCGA-23-1124	Missense	156	Other MisMuts	Other MisMuts
TCGA-13-0724	Missense	157	Distal loop	Other MisMuts
TCGA-13-0919	Missense	157	Distal loop	Other MisMuts
TCGA-24-1105	Missense	157	Distal loop	Other MisMuts
TCGA-24-1614	Missense	157	Distal loop	Other MisMuts
TCGA-61-2009	Missense	157	Distal loop	Other MisMuts
TCGA-13-0720	Missense	159	Other MisMuts	Other MisMuts
TCGA-23-1021	Missense	159	Other MisMuts	Other MisMuts
TCGA-09-2053	Missense	163	L3	Other MisMuts
TCGA-10-0926	Missense	163	L3	Other MisMuts
TCGA-24-2261	Missense	163	L3	Other MisMuts
TCGA-61-2104	Missense	163	L3	Other MisMuts
TCGA-23-1022	Missense	164	Other MisMuts	Other MisMuts
TCGA-25-1630	Missense	173	Other MisMuts	Other MisMuts
TCGA-23-1030	Missense	175	L2/L3	Other MisMuts
TCGA-23-1122	Missense	175	L2/L3	Other MisMuts
TCGA-23-2077	Missense	175	L2/L3	Other MisMuts
TCGA-24-2281	Missense	175	L2/L3	Other MisMuts
TCGA-25-1318	Missense	175	L2/L3	Other MisMuts
TCGA-25-1633	Missense	175	L2/L3	Other MisMuts
TCGA-25-2399	Missense	175	L2/L3	Other MisMuts
TCGA-61-2003	Missense	175	L2/L3	Other MisMuts
TCGA-09-1662	Missense	176	Zn	Zn
TCGA-13-1404	Missense	176	Zn	Zn
TCGA-23-1110	Missense	176	Zn	Zn
TCGA-23-1123	Missense	176	Zn	Zn
TCGA-57-1584	Missense	176	Zn	Zn
TCGA-13-1481	Missense	177	Zn	Zn
TCGA-04-1346	Missense	179	Zn	Zn
TCGA-04-1350	Missense	179	Zn	Zn
TCGA-09-2045	Missense	179	Zn	Zn
TCGA-13-2060	Missense	179	Zn	Zn
TCGA-24-1555	Missense	179	Zn	Zn
TCGA-04-1332	Missense	181	Other MisMuts	Other MisMuts
TCGA-09-0369	Missense	193	Other MisMuts	Other MisMuts
TCGA-13-0762	Missense	193	Other MisMuts	Other MisMuts
TCGA-13-0894	Missense	193	Other MisMuts	Other MisMuts
TCGA-24-0968	Missense	193	Other MisMuts	Other MisMuts
TCGA-25-2401	Missense	194	Other MisMuts	Other MisMuts
TCGA-30-1891	Missense	194	Other MisMuts	Other MisMuts
TCGA-13-1495	Missense	195	Core	Other MisMuts
TCGA-24-1104	Missense	195	Core	Other MisMuts
TCGA-24-1424	Missense	195	Core	Other MisMuts
TCGA-24-1428	Missense	195	Core	Other MisMuts
TCGA-24-1469	Missense	195	Core	Other MisMuts
TCGA-24-1563	Missense	195	Core	Other MisMuts
TCGA-25-2396	Missense	195	Core	Other MisMuts
TCGA-31-1950	Missense	195	Core	Other MisMuts
TCGA-61-1919	Missense	195	Core	Other MisMuts
TCGA-13-0903	Missense	205	Other MisMuts	Other MisMuts
TCGA-25-1322	Missense	205	Other MisMuts	Other MisMuts
TCGA-61-2092	Missense	208	Other MisMuts	Other MisMuts
TCGA-25-2404	Missense	214	Other MisMuts	Other MisMuts
TCGA-04-1347	Missense	215	Other MisMuts	Other MisMuts
TCGA-61-1998	Missense	215	Other MisMuts	Other MisMuts
TCGA-24-1435	Missense	216	Other MisMuts	Other MisMuts
TCGA-25-1625	Missense	216	Other MisMuts	Other MisMuts
TCGA-04-1356	Missense	220	Distal loop	Other MisMuts
TCGA-13-0891	Missense	220	Distal loop	Other MisMuts
TCGA-24-1548	Missense	220	Distal loop	Other MisMuts
TCGA-24-1553	Missense	220	Distal loop	Other MisMuts
TCGA-25-1319	Missense	220	Distal loop	Other MisMuts
TCGA-25-1627	Missense	220	Distal loop	Other MisMuts
TCGA-59-2350	Missense	220	Distal loop	Other MisMuts
TCGA-59-2354	Missense	220	Distal loop	Other MisMuts
TCGA-59-2363	Missense	220	Distal loop	Other MisMuts
TCGA-61-1728	Missense	220	Distal loop	Other MisMuts
TCGA-61-2012	Missense	220	Distal loop	Other MisMuts
TCGA-24-2019	Missense	232	Core	Other MisMuts
TCGA-04-1361	Missense	234	Core	Other MisMuts
TCGA-13-1484	Missense	234	Core	Other MisMuts
TCGA-24-1425	Missense	234	Core	Other MisMuts
TCGA-24-1616	Missense	236	Core	Other MisMuts
TCGA-57-1582	Missense	236	Core	Other MisMuts
TCGA-13-1412	Missense	237	L2/L3	Other MisMuts
TCGA-13-1487	Missense	237	L2/L3	Other MisMuts
TCGA-31-1959	Missense	238	Zn	Zn
TCGA-61-1995	Missense	238	Zn	Zn
TCGA-24-1464	Missense	239	Other MisMuts	Other MisMuts
TCGA-04-1349	Missense	241	Major	Major
TCGA-04-1367	Missense	241	Major	Major
TCGA-20-0991	Missense	241	Major	Major
TCGA-24-1545	Missense	241	Major	Major
TCGA-24-2254	Missense	241	Major	Major
TCGA-24-1560	Missense	244	Other MisMuts	Other MisMuts
TCGA-29-2427	Missense	244	Other MisMuts	Other MisMuts
TCGA-61-2111	Missense	244	Other MisMuts	Other MisMuts
TCGA-04-1338	Missense	245	Other MisMuts	Other MisMuts
TCGA-09-2049	Missense	245	L3	Other MisMuts
TCGA-13-0893	Missense	245	L3	Other MisMuts
TCGA-24-0966	Missense	245	L3	Other MisMuts
TCGA-25-1317	Missense	245	L3	Other MisMuts
TCGA-25-1626	Missense	245	L3	Other MisMuts
TCGA-30-1853	Missense	245	L3	Other MisMuts
TCGA-36-1568	Missense	245	L3	Other MisMuts
TCGA-61-1736	Missense	245	L3	Other MisMuts
TCGA-04-1336	Missense	248	Minor	Minor
TCGA-04-1364	Missense	248	Minor	Minor
TCGA-10-0934	Missense	248	Minor	Minor
TCGA-13-1496	Missense	248	Minor	Minor
TCGA-13-1499	Missense	248	Minor	Minor
TCGA-23-1032	Missense	248	Minor	Minor
TCGA-24-0979	Missense	248	Minor	Minor
TCGA-24-0982	Missense	248	Minor	Minor
TCGA-24-1417	Missense	248	Minor	Minor
TCGA-24-1419	Missense	248	Minor	Minor
TCGA-24-1422	Missense	248	Minor	Minor
TCGA-24-1551	Missense	248	Minor	Minor
TCGA-24-2260	Missense	248	Minor	Minor
TCGA-25-1632	Missense	248	Minor	Minor
TCGA-25-2409	Missense	248	Minor	Minor
TCGA-57-1993	Missense	248	Minor	Minor
TCGA-24-1466	Missense	249	L3	Other MisMuts
TCGA-23-1028	Missense	250	Other MisMuts	Other MisMuts
TCGA-24-2288	Missense	250	Other MisMuts	Other MisMuts
TCGA-13-1504	Missense	251	Other MisMuts	Other MisMuts
TCGA-09-2050	Missense	257	Core	Other MisMuts
TCGA-09-1665	Missense	259	Other MisMuts	Other MisMuts
TCGA-25-1635	Missense	259	Other MisMuts	Other MisMuts
TCGA-23-2081	Missense	262	Other MisMuts	Other MisMuts
TCGA-13-0760	Missense	265	Other MisMuts	Other MisMuts
TCGA-04-1348	Missense	266	Other MisMuts	Other MisMuts
TCGA-59-2352	Missense	266	Other MisMuts	Other MisMuts
TCGA-61-2102	Missense	266	Other MisMuts	Other MisMuts
TCGA-61-2113	Missense	266	Other MisMuts	Other MisMuts
TCGA-13-0924	Missense	270	Core	Other MisMuts
TCGA-13-0886	Missense	272	Other MisMuts	Other MisMuts
TCGA-24-2024	Missense	272	Other MisMuts	Other MisMuts
TCGA-04-1530	Missense	273	Major	Major
TCGA-04-1542	Missense	273	Major	Major
TCGA-10-0934	Missense	273	Major	Major
TCGA-13-0761	Missense	273	Major	Major
TCGA-13-0791	Missense	273	Major	Major
TCGA-13-0804	Missense	273	Major	Major
TCGA-13-0889	Missense	273	Major	Major
TCGA-13-0900	Missense	273	Major	Major
TCGA-13-0905	Missense	273	Major	Major
TCGA-13-1499	Missense	273	Major	Major
TCGA-13-1512	Missense	273	Major	Major
TCGA-24-1426	Missense	273	Major	Major
TCGA-24-1558	Missense	273	Major	Major
TCGA-25-1315	Missense	273	Major	Major
TCGA-25-1321	Missense	273	Major	Major
TCGA-25-2392	Missense	273	Major	Major
TCGA-36-1574	Missense	273	Major	Major
TCGA-36-1575	Missense	273	Major	Major
TCGA-36-1578	Missense	273	Major	Major
TCGA-36-1580	Missense	273	Major	Major
TCGA-59-2348	Missense	273	Major	Major
TCGA-24-1463	Missense	274	Other MisMuts	Other MisMuts
TCGA-24-2290	Missense	274	Other MisMuts	Other MisMuts
TCGA-13-0910	Missense	275	Other MisMuts	Other MisMuts
TCGA-13-1491	Missense	275	Other MisMuts	Other MisMuts
TCGA-13-0807	Missense	276	Major	Major
TCGA-13-1411	Missense	277	Major	Major
TCGA-13-0913	Missense	278	Other MisMuts	Other MisMuts
TCGA-24-1552	Missense	278	Other MisMuts	Other MisMuts
TCGA-13-0904	Missense	279	Other MisMuts	Other MisMuts
TCGA-13-1482	Missense	280	Major	Major
TCGA-23-1023	Missense	281	Other MisMuts	Other MisMuts
TCGA-10-0937	Missense	282	SLH	SLH
TCGA-13-0726	Missense	282	SLH	SLH
TCGA-24-1416	Missense	282	SLH	SLH
TCGA-24-1567	Missense	282	SLH	SLH
TCGA-25-1623	Missense	282	SLH	SLH
TCGA-25-1326	Missense	286	SLH	SLH
TCGA-36-1571	Missense	337	NA	NA
TCGA-13-1408	Del	NA	NA	NA
TCGA-04-1342	FS indel	NA	NA	NA
TCGA-04-1343	FS indel	NA	NA	NA
TCGA-04-1357	FS indel	NA	NA	NA
TCGA-04-1525	FS indel	NA	NA	NA
TCGA-09-2051	FS indel	NA	NA	NA
TCGA-10-0927	FS indel	NA	NA	NA
TCGA-13-0723	FS indel	NA	NA	NA
TCGA-13-0730	FS indel	NA	NA	NA
TCGA-13-0751	FS indel	NA	NA	NA
TCGA-13-0792	FS indel	NA	NA	NA
TCGA-13-0793	FS indel	NA	NA	NA
TCGA-13-0883	FS indel	NA	NA	NA
TCGA-13-0897	FS indel	NA	NA	NA
TCGA-13-0911	FS indel	NA	NA	NA
TCGA-13-1410	FS indel	NA	NA	NA
TCGA-13-1497	FS indel	NA	NA	NA
TCGA-13-1505	FS indel	NA	NA	NA
TCGA-13-1506	FS indel	NA	NA	NA
TCGA-13-1507	FS indel	NA	NA	NA
TCGA-13-1509	FS indel	NA	NA	NA
TCGA-23-1024	FS indel	NA	NA	NA
TCGA-23-1117	FS indel	NA	NA	NA
TCGA-24-0980	FS indel	NA	NA	NA
TCGA-24-1418	FS indel	NA	NA	NA
TCGA-24-1427	FS indel	NA	NA	NA
TCGA-24-1434	FS indel	NA	NA	NA
TCGA-24-1470	FS indel	NA	NA	NA
TCGA-24-1603	FS indel	NA	NA	NA
TCGA-24-2035	FS indel	NA	NA	NA
TCGA-24-2267	FS indel	NA	NA	NA
TCGA-25-1320	FS indel	NA	NA	NA
TCGA-25-1329	FS indel	NA	NA	NA
TCGA-25-1634	FS indel	NA	NA	NA
TCGA-25-2391	FS indel	NA	NA	NA
TCGA-31-1953	FS indel	NA	NA	NA
TCGA-36-1570	FS indel	NA	NA	NA
TCGA-36-1576	FS indel	NA	NA	NA
TCGA-57-1583	FS indel	NA	NA	NA
TCGA-59-2351	FS indel	NA	NA	NA
TCGA-61-2008	FS indel	NA	NA	NA
TCGA-61-2101	FS indel	NA	NA	NA
TCGA-61-2109	FS indel	NA	NA	NA
TCGA-13-0717	IF indel	NA	NA	NA
TCGA-13-0765	IF indel	NA	NA	NA
TCGA-23-1031	IF indel	NA	NA	NA
TCGA-23-2078	IF indel	NA	NA	NA
TCGA-24-0975	IF indel	NA	NA	NA
TCGA-24-1423	IF indel	NA	NA	NA
TCGA-25-2393	IF indel	NA	NA	NA
TCGA-25-2398	IF indel	NA	NA	NA
TCGA-61-2088	IF indel	NA	NA	NA
TCGA-04-1331	Nonsense	NA	NA	NA
TCGA-04-1517	Nonsense	NA	NA	NA
TCGA-09-1659	Nonsense	NA	NA	NA
TCGA-10-0931	Nonsense	NA	NA	NA
TCGA-13-0884	Nonsense	NA	NA	NA
TCGA-13-0885	Nonsense	NA	NA	NA
TCGA-13-0887	Nonsense	NA	NA	NA
TCGA-13-0899	Nonsense	NA	NA	NA
TCGA-13-0916	Nonsense	NA	NA	NA
TCGA-13-0920	Nonsense	NA	NA	NA
TCGA-13-1405	Nonsense	NA	NA	NA
TCGA-13-1483	Nonsense	NA	NA	NA
TCGA-13-1488	Nonsense	NA	NA	NA
TCGA-13-1489	Nonsense	NA	NA	NA
TCGA-13-1510	Nonsense	NA	NA	NA
TCGA-20-0990	Nonsense	NA	NA	NA
TCGA-23-1027	Nonsense	NA	NA	NA
TCGA-24-1413	Nonsense	NA	NA	NA
TCGA-24-1431	Nonsense	NA	NA	NA
TCGA-24-1471	Nonsense	NA	NA	NA
TCGA-24-1474	Nonsense	NA	NA	NA
TCGA-24-2271	Nonsense	NA	NA	NA
TCGA-24-2280	Nonsense	NA	NA	NA
TCGA-24-2289	Nonsense	NA	NA	NA
TCGA-25-1628	Nonsense	NA	NA	NA
TCGA-36-1569	Nonsense	NA	NA	NA
TCGA-61-2002	Nonsense	NA	NA	NA
TCGA-61-2016	Nonsense	NA	NA	NA
TCGA-61-2097	Nonsense	NA	NA	NA
TCGA-04-1362	Splice	NA	NA	NA
TCGA-04-1365	Splice	NA	NA	NA
TCGA-04-1514	Splice	NA	NA	NA
TCGA-09-1661	Splice	NA	NA	NA
TCGA-09-1666	Splice	NA	NA	NA
TCGA-09-1669	Splice	NA	NA	NA
TCGA-09-2044	Splice	NA	NA	NA
TCGA-10-0935	Splice	NA	NA	NA
TCGA-10-0938	Splice	NA	NA	NA
TCGA-13-0890	Splice	NA	NA	NA
TCGA-13-0912	Splice	NA	NA	NA
TCGA-13-0923	Splice	NA	NA	NA
TCGA-13-1403	Splice	NA	NA	NA
TCGA-13-1409	Splice	NA	NA	NA
TCGA-13-1492	Splice	NA	NA	NA
TCGA-13-1498	Splice	NA	NA	NA
TCGA-23-1116	Splice	NA	NA	NA
TCGA-23-2072	Splice	NA	NA	NA
TCGA-24-0970	Splice	NA	NA	NA
TCGA-24-1103	Splice	NA	NA	NA
TCGA-24-1436	Splice	NA	NA	NA
TCGA-24-1549	Splice	NA	NA	NA
TCGA-24-1556	Splice	NA	NA	NA
TCGA-24-1557	Splice	NA	NA	NA
TCGA-24-1562	Splice	NA	NA	NA
TCGA-24-1564	Splice	NA	NA	NA
TCGA-24-1604	Splice	NA	NA	NA
TCGA-24-2030	Splice	NA	NA	NA
TCGA-24-2298	Splice	NA	NA	NA
TCGA-25-1324	Splice	NA	NA	NA
TCGA-25-1631	Splice	NA	NA	NA
TCGA-25-2400	Splice	NA	NA	NA
TCGA-30-1862	Splice	NA	NA	NA
TCGA-36-1577	Splice	NA	NA	NA
TCGA-59-2355	Splice	NA	NA	NA
TCGA-09-2056	WT	NA	WT	WT
TCGA-10-0930	WT	NA	WT	WT
TCGA-10-0933	WT	NA	WT	WT
TCGA-13-0727	WT	NA	WT	WT
TCGA-13-0755	WT	NA	WT	WT
TCGA-13-1477	WT	NA	WT	WT
TCGA-23-2079	WT	NA	WT	WT
TCGA-24-1544	WT	NA	WT	WT
TCGA-24-1565	WT	NA	WT	WT
TCGA-24-2038	WT	NA	WT	WT
TCGA-24-2293	WT	NA	WT	WT
TCGA-25-1316	WT	NA	WT	WT
TCGA-25-1328	WT	NA	WT	WT
TCGA-25-2042	WT	NA	WT	WT
TCGA-25-2408	WT	NA	WT	WT
TCGA-61-2095	WT	NA	WT	WT
