# Supplementary material for: Survival of patients with structurally-grouped TP53 mutations in ovarian and breast cancers
Source: Oncotarget. 2015 Jun 22;6(21):18641–52. doi: 10.18632/oncotarget.4080 (PMC4621916; doi:10.18632/oncotarget.4080)
Supplement: Supplementary file 4 [file oncotarget-06-18641-s004.txt]

ID	Mutation	AA	Structural group	Reduced SG
TCGA-A1-A0SI-01	R175H	175	L2L3	Other
TCGA-A1-A0SK-01	M133K	133	Other	Other
TCGA-A2-A04T-01	D208G	208	Other	Other
TCGA-A2-A04T-01	R273H	272	Other	Other
TCGA-A2-A04W-01	V272M	272	Other	Other
TCGA-A2-A0EY-01	Y234C	234	Core	Other
TCGA-A2-A0SW-01	R273C	273	Major	Major
TCGA-A2-A0SX-01	G199V	199	Other	Other
TCGA-A2-A0T1-01	R273C	273	Major	Major
TCGA-A2-A0T2-01	Y220C	220	Distal	Other
TCGA-A2-A0YH-01	P278L	278	Other	Other
TCGA-A2-A3XT-01	C135R	135	Other	Other
TCGA-A2-A3XV-01	C135F	135	Other	Other
TCGA-A2-A3XX-01	L111P	111	Core	Other
TCGA-A2-A4S1-01	R280S	280	Major	Major
TCGA-A2-A4S3-01	K132E	132	Other	Other
TCGA-A7-A0CE-01	T155P	155	Other	Other
TCGA-A7-A0CJ-01	R175H	175	L2L3	Other
TCGA-A7-A0DA-01	I195T	195	Core	Other
TCGA-A7-A13E-01	R175H	175	L2L3	Other
TCGA-A7-A26F-01	C176F	176	Zn	Zn
TCGA-A7-A26G-01	Y220H	220	Distal	Other
TCGA-A7-A26I-01	G266E	266	Other	Other
TCGA-A7-A3RF-01	R273H	273	Major	Major
TCGA-A7-A4SA-01	P151A	151	Distal	Other
TCGA-A7-A4SD-01	M237I	237	L2L3	Other
TCGA-A8-A06O-01	G279E	279	Other	Other
TCGA-A8-A06Q-01	C238Y	238	Zn	Zn
TCGA-A8-A079-01	S215I	215	Other	Other
TCGA-A8-A07R-01	R248W	248	Minor	Minor
TCGA-A8-A07W-01	H179R	179	Zn	Zn
TCGA-A8-A081-01	C141Y	141	Core	Other
TCGA-A8-A08I-01	Y163C	163	L3	Other
TCGA-A8-A08X-01	C176F	176	Zn	Zn
TCGA-A8-A092-01	C238Y	238	Zn	Zn
TCGA-A8-A09X-01	M246I	246	L3	Other
TCGA-AC-A2QH-01	D281Y	281	Other	Other
TCGA-AC-A62X-01	I195T	195	Core	Other
TCGA-AN-A0AL-01	R175H	175	L2L3	Other
TCGA-AN-A0FT-01	H193R	193	Other	Other
TCGA-AN-A0FV-01	L252P	252	Other	Other
TCGA-AN-A0FX-01	R248W	248	Minor	Minor
TCGA-AN-A0FY-01	V173M	173	Other	Other
TCGA-AO-A03N-01	A161T	161	Other	Other
TCGA-AO-A03O-01	R175H	175	L2L3	Other
TCGA-AO-A03R-01	L265R	265	Other	Other
TCGA-AO-A03V-01	G245D	245	L3	Other
TCGA-AO-A0J2-01	R175H	175	L2L3	Other
TCGA-AO-A0JD-01	H193L	193	Other	Other
TCGA-AO-A129-01	R175H	175	L2L3	Other
TCGA-AQ-A04H-01	V197G	197	Core	Other
TCGA-AQ-A04J-01	L111P	111	Core	Other
TCGA-AQ-A04L-01	H193R	193	Other	Other
TCGA-AR-A0TX-01	Y205C	205	Other	Other
TCGA-AR-A0U0-01	L194R	194	Other	Other
TCGA-AR-A0U2-01	C176F	176	Zn	Zn
TCGA-AR-A1AI-01	F270I	270	Core	Other
TCGA-AR-A1AJ-01	R273H	273	Major	Major
TCGA-AR-A1AS-01	R175H	175	L2L3	Other
TCGA-AR-A1AW-01	R273C	273	Major	Major
TCGA-AR-A24P-01	Y234C	234	Core	Other
TCGA-AR-A24S-01	D281V	281	Other	Other
TCGA-AR-A24T-01	R273H	273	Major	Major
TCGA-AR-A251-01	E285K	285	Other	Other
TCGA-B6-A0I9-01	C135Y	135	Other	Other
TCGA-B6-A0IJ-01	Y220C	220	Distal	Other
TCGA-B6-A0IK-01	L194R	194	Other	Other
TCGA-B6-A0RH-01	Y220S	220	Distal	Other
TCGA-B6-A0WX-01	R248W	248	Minor	Minor
TCGA-B6-A1KN-01	L265P	265	Other	Other
TCGA-BH-A0AW-01	F270S	270	Core	Other
TCGA-BH-A0B0-01	R175H	175	L2L3	Other
TCGA-BH-A0B3-01	V216M	216	Other	Other
TCGA-BH-A0B9-01	P278T	278	Other	Other
TCGA-BH-A0BC-01	R248W	248	Minor	Minor
TCGA-BH-A0BL-01	P151H	151	Distal	Other
TCGA-BH-A0BP-01	K132N	132	Other	Other
TCGA-BH-A0BR-01	V274F	274	Other	Other
TCGA-BH-A0BT-01	R158G	158	Other	Other
TCGA-BH-A0C3-01	G187S	187	Other	Other
TCGA-BH-A0DI-01	I255N	255	Core	Other
TCGA-BH-A0DL-01	E286A	286	SLH	SLH
TCGA-BH-A0DZ-01	E258Q	258	Other	Other
TCGA-BH-A0E0-01	R175H	175	L2L3	Other
TCGA-BH-A0GY-01	R175H	175	L2L3	Other
TCGA-BH-A0H7-01	G245D	245	L3	Other
TCGA-BH-A0HX-01	C135W	135	Other	Other
TCGA-BH-A0HY-01	G245D	245	L3	Other
TCGA-BH-A0WA-01	S241C	241	Major	Major
TCGA-BH-A18T-01	Y107D	107	Other	Other
TCGA-BH-A18U-01	E286K	286	SLH	SLH
TCGA-BH-A1EY-01	Y126C	126	SLH	SLH
TCGA-BH-A1F2-01	E285K	285	Other	Other
TCGA-BH-A1F6-01	S127P	127	SLH	SLH
TCGA-BH-A1FD-01	V173L	173	Other	Other
TCGA-BH-A1FE-01	N247I	247	Other	Other
TCGA-BH-A1FN-01	R280T	280	Major	Major
TCGA-BH-A1FU-01	R175H	175	L2L3	Other
TCGA-BH-A203-01	R273H	273	Major	Major
TCGA-C8-A12K-01	I195T	195	Core	Other
TCGA-C8-A12L-01	C238F	238	Zn	Zn
TCGA-C8-A12O-01	R273H	273	Major	Major
TCGA-C8-A12P-01	R248W	248	Minor	Minor
TCGA-C8-A12Q-01	Y205N	205	Other	Other
TCGA-C8-A12W-01	H193Y	193	Other	Other
TCGA-C8-A131-01	R175H	175	L2L3	Other
TCGA-C8-A134-01	R273H	273	Major	Major
TCGA-C8-A1HF-01	H179Y	179	Zn	Zn
TCGA-C8-A1HG-01	C141R	141	Core	Other
TCGA-C8-A1HM-01	L194P	194	Other	Other
TCGA-C8-A26V-01	I232S	232	Core	Other
TCGA-C8-A26W-01	R273L	273	Major	Major
TCGA-C8-A26X-01	V173M	173	Other	Other
TCGA-C8-A275-01	G266E	266	Other	Other
TCGA-C8-A278-01	H168P	168	Other	Other
TCGA-C8-A27A-01	G199V	199	Other	Other
TCGA-C8-A27B-01	H193R	193	Other	Other
TCGA-D8-A13Z-01	C141Y	141	Core	Other
TCGA-D8-A142-01	P278A	278	Other	Other
TCGA-D8-A147-01	C176F	176	Zn	Zn
TCGA-D8-A1J9-01	V173L	173	Other	Other
TCGA-D8-A1JF-01	H179R	179	Zn	Zn
TCGA-D8-A1JG-01	L289F	289	Other	Other
TCGA-D8-A1JJ-01	C141Y	141	Core	Other
TCGA-D8-A1JL-01	H193L	193	Other	Other
TCGA-D8-A1JM-01	R273H	273	Major	Major
TCGA-D8-A1X5-01	C238F	238	Zn	Zn
TCGA-D8-A1XJ-01	R282G	282	SLH	SLH
TCGA-D8-A1XL-01	R248W	248	Minor	Minor
TCGA-D8-A1XT-01	A276P	276	Major	Major
TCGA-D8-A1XW-01	Y126N	126	SLH	SLH
TCGA-D8-A27N-01	R175H	175	L2L3	Other
TCGA-E2-A108-01	R273H	273	Major	Major
TCGA-E2-A14P-01	V157F	157	Distal	Other
TCGA-E2-A14R-01	I195T	195	Core	Other
TCGA-E2-A14Y-01	Q136E	136	Other	Other
TCGA-E2-A152-01	K132E	132	Other	Other
TCGA-E2-A158-01	I195T	195	Core	Other
TCGA-E2-A159-01	V216M	216	Other	Other
TCGA-E2-A15E-01	H193R	193	Other	Other
TCGA-E2-A15M-01	L130V	130	Other	Other
TCGA-E2-A1B0-01	K132N	132	Other	Other
TCGA-E2-A1IN-01	V157G	157	Distal	Other
TCGA-E2-A1L7-01	I255F	255	Core	Other
TCGA-E2-A1LE-01	K164E	164	Other	Other
TCGA-E2-A1LH-01	K132T	132	Other	Other
TCGA-E2-A573-01	Y220C	220	Distal	Other
TCGA-E9-A1N5-01	H193R	193	Other	Other
TCGA-E9-A1ND-01	Y220C	220	Distal	Other
TCGA-E9-A1NF-01	F113C	113	Other	Other
TCGA-E9-A1RB-01	E286Q	286	SLH	SLH
TCGA-E9-A243-01	Y220S	220	Distal	Other
TCGA-E9-A244-01	R175H	175	L2L3	Other
TCGA-E9-A5FL-01	H193R	193	Other	Other
TCGA-EW-A1P4-01	H179R	179	Zn	Zn
TCGA-EW-A1PC-01	R273C	273	Major	Major
TCGA-EW-A2FR-01	R175H	175	L2L3	Other
TCGA-GI-A2C9-01	C176Y	176	Zn	Zn
TCGA-GM-A2DD-01	R175H	175	L2L3	Other
TCGA-GM-A2DL-01	D281E	281	Other	Other
TCGA-LL-A5YO-01	L194R	194	Other	Other
TCGA-LL-A5YP-01	R280K	280	Major	Major
TCGA-OL-A5D6-01	C242G	242	Zn	Zn
TCGA-OL-A5D7-01	V272M	272	Other	Other
TCGA-OL-A5RY-01	H179Q	179	Zn	Zn
